# Supplementary material for: GnRH or estradiol benzoate combination with CIDR improves in-vivo embryo production in bovines (Bos indicus and Bos taurus) under subtropics
Source: PeerJ. 2021 Sep 16;9:e12077. doi: 10.7717/peerj.12077 (PMC8450005; doi:10.7717/peerj.12077)
Supplement: Supplemental Information 1 — Protocol (1 = CIDR-GnRH, 2 = CIDR-EB and 3 = Conventional). D.O.C (Day of cycle), TSR (Total structure recovered), CL (Corpus luteum), DG (Degenerated embryos), UFO (Unfertilized Ova) [file peerj-09-12077-s001.xlsx]

## Sheet: Summary data sheet
D.O.CYCLE	Groups Code	PROTOCOL	Fertilized	DG	UFO	EMBRYOS	TSR	Total CL	RIGHT	LEFT	BREED	FOL	% OVU	Breed	wave	UY	left	FOLLICLES	D8 CL	D.A.C
11	1	1	6	3	0	3	6	2	1	1	FRI	8	25	2	12	5	3	8	R2	8
11	1	1	11	1	0	10	11	6	3	3	FRI	10	60	2	12	6	4	10	L1	8
11	1	1	7	6	3	1	10	6	3	3	FRI	12	50	2	11	5	7	12	R1	10
11	1	1	30	16	1	14	31	12	6	6	XB	13	92	1	10	5	8	13	R1	3
11	1	1	2	0	0	2	2	4	2	2	FRI	12	33	2	11	6	6	12	L1	24
11	1	1	16	6	0	10	16	13	6	7	FRI	18	72	2	10	8	10	18	L1	27
11	1	1	18	14	2	4	20	12	6	6	FRI	16	75	2	11	7	9	16	R1	10
11	1	1	24	20	0	4	24	10	5	5	FRI	17	58	2	8	9	8	17	L1	16
11	2	1	5	1	0	4	5	5	3	2	X.B	10	50	1	11	5	5	10	R1	57
11	2	1	5	0	0	5	5	10	5	5	FRI	11	90	2	12	6	5	11	L1	7
11	1	1	7	0	0	7	7	5	3	2	X.B	9	55	1	11	4	5	9	R2	35
11	2	1	7	3	0	4	7	11	5	6	XB	17	64	1	11	9	8	17	NO CL	10
11	1	1	4	0	1	4	5	11	5	6	FRI	17	64	2	11	9	8	17	R2	46
11	2	1	3	2	0	1	3	3	0	3	FRI	7	42	2	11	3	4	7	R1	7
11	2	1	5	5	0	0	5	5	3	2	FRI	8	62.5	2	12	4	4	8	L1	10
11	1	1	15	5	0	10	15	13	6	7	FRI	14	92	2	12	7	7	14	R2	12
11	1	1	30	10	2	20	32	17	10	7	xb	19	89	1	11	8	11	19	R2	12
11	1	1	3	1	0	2	3	3	2	1	fri	7	42	2	8	3	4	7	R1	10
11	3	2	11	3	0	8	11	8	4	4	FRI	8	100	2	12	5	3	8	L2	13
11	3	2	6	2	0	4	6	4	2	2	FRI	8	50	2	12	5	3	8	R1	9
11	3	2	16	3	0	13	16	12	6	6	FRI	14	85	2	10	7	7	14	L2	10
11	3	2	2	2	0	0	2	7	2	5	FRI	12	58	2	12	7	5	12	R1	12
11	3	2	5	3	0	2	5	12	6	6	FRI	15	80	2	12	8	7	15	L2	4
11	3	2	8	2	0	6	8	14	7	7	X.B	17	82	1	10	8	9	17	R1	17
11	3	2	8	5	0	3	8	6	3	3	FRI	6	100	2	10	3	3	6	L2	6
11	4	2	4	2	0	2	4	10	5	5	FRI	11	90	2	10	4	7	11	L2	11
11	4	2	7	0	0	7	7	6	3	3	FRI	10	60	2	10	6	4	10	R1	25
11	4	2	18	10	4	8	22	7	3	4	FRI	18	38	2	12	9	9	18		18
11	3	2	11	4	3	7	14	9	5	4	XB	11	81	1	10	4	7	11	L2	10
11	3	2	21	4	1	17	22	5	3	2	XB	18	27	1	10	9	9	18	L1	13
11	3	2	11	3	2	8	13	6	2	4	XB	9	66	1	11	3	6	9	R2	15
11	3	2	6	0	0	6	6	0	0	0	XB	5	0	1	10	2	3	5	R2	59
11	3	2	18	6	0	12	18	4	2	2	XB	13	30	1	11	5	8	13	R3	19
11	6	3	1	0	0	1	1	3	2	1	FRI	5	60	2	10	2	3	5	R2	19
11	5	3	3	2	3	1	6	5	3	2	XB	9	55	1	11	4	5	9	L1	13
11	6	3	2	0	0	2	2	0	0	0	FRI	7	0	2	10	3	4	7	R2	31
11	5	3	5	0	1	5	6	3	2	1	FRI	10	30	2	11	6	4	10	L2	7
11	5	3	6	0	2	6	8	8	4	4	FRI	11	72	2	11	5	6	11	L3	7
11	5	3	2	0	0	2	2	2	2	0	XB	4	50	1	10	2	2	4	R1	19
11	5	3	0	0	0	0	0	0	0	0	XB	3	0	1	10	1	2	3	R2	21
11	5	3	18	2	0	16	18	11	5	6	FRI	19	57	2	11	10	9	19	L2	31
11	5	3	0	0	0	0	0	0	0	0	XB	3	0	1	10	1	2	3	L2	22
11	5	3	5	3	0	2	5	7	3	4	FRI	9	77	2	10	4	5	9	L2	12
11	5	3	0	0	2	0	2	4	2	2	XB	7	57	1	9	3	4	7	L2	19
11	5	3	8	0	2	8	10	8	4	4	XB	11	72	1	11	6	5	11	R1	22
11	6	3	3	2	2	1	5	5	2	3	FRI	8	62.5	2	10	4	4	8	R1	70
11	5	3	11	1	2	10	13	10	5	5	XB	13	76	1	11	7	6	13	R1	25
11	6	3	2	2	0	0	2	5	3	2	XB	7	71	1	10	5	2	7	R1	10
11	5	3	1	0	0	1	1	5	3	2	FRI	5	100	2	10	2	3	5	R1	6
11	6	3	0	0	0	0	0	4	2	2	FRI	5	80	2	11	3	2	5	R2	16
11	6	3	15	8	0	7	15	0	0	0	FRI	9	0	2	11	5	4	9	L2	22
11	6	3	5	3	1	2	6	8	4	4	FRI	10	80	2	10	4	6	10	R3	27
11	6	3	13	4	0	9	13	12	6	6	XB	14	85	1	11	7	7	14	L.OVARY LARGE	35
11	6	3	2	2	2	0	4	6	3	3	XB	9	66	1	8	4	5	9	L2	46
11	5	3	0	0	0	0	0	0	0	0	XB	2	0	1	9	1	1	2		8
11	5	3	0	0	4	0	4	11	5	6	XB	14	78	1	10	7	7	14	L1	43
11	5	3	6	0	0	6	6	11	7	4	XB	13	84	1	11	7	6	13	R2	47
11	6	3	0	0	9	0	9	8	4	4	FRI	10	80	2	9	5	5	10	L2	18
11	6	3	3	1	2	2	5	4	2	2	FRI	6	66	2	10	3	3	6	R1	19
11	6	3	1	0	1	1	2	6	3	3	FRI	8	75	2	10	4	4	8	R2	12
11	6	3	4	4	1	0	5	4	2	2	XB	6	66	1	10	3	3	6	L2	12
10	6	3	2	2	1	0	3	6	3	3	XB	8	50	1	9	5	3	8	R1	16
10	6	3	1	1	1	0	2	8	4	4	XB	9	88	1	9	5	4	9	R1	23
11	5	3	1	1	3	0	4	4	2	2	XB	10	40	1	10	5	5	10	R1	23
12	6	3	5	4	1	1	6	8	3	5	FRI	9	88	2	10	4	5	9	R2	9
12	6	3	6	0	0	6	6	6	4	2	FRI	9	66	2	11	5	4	9	R1	17
11	6	3	1	1	1	0	2	4	2	2	FRI	6	50	2	9	3	3	6	L1	42
11	6	3	0	0	0	0	0	0	-	-	FRI	1	0	2	8	0	1	1	L1	17
12	6	3	0	0	1	0	1	4	2	2	FRI	5	80	2	9	2	3	5	R1	42
10	6	3	0	0	1	0	1	1	0	1	FRI	2	50	2	9	1	1	2	R2	18
