# Supplementary material for: GnRH or estradiol benzoate combination with CIDR improves in-vivo embryo production in bovines (Bos indicus and Bos taurus) under subtropics
Source: PeerJ. 2021 Sep 16;9:e12077. doi: 10.7717/peerj.12077 (PMC8450005; doi:10.7717/peerj.12077)
Supplement: Supplemental Information 2 — X1 (CIDR-GnRH and XB Donor), X2 (CIDR-EB and XB Donor), X3 (Convention protocol and XB Donor) F1 (CIDR-GnRH and HF Donor), F2 (CIDR-EB and HF Donor), F3 (Convention protocol and HF Donor) I/C (Pregnant), Empty (Not pregnant) R (Right ovary) L (Left ovary) [file peerj-09-12077-s002.xlsx]

## Sheet: Fertility sheet
Overall	Protocol	Recipient ID	Quality	Sync	Stage	Side	CL	Tech	Result	Result
X.B	X1	OB-383 RAM	A.M	7/7 A.M	Morula	R	1	km	I/C	100
X.B	X1	OB753 EIKO	A.M	7/7 A.M	Morula	L	1	A.Q	Empty	0
X.B	X1	ANI	A.M	7/7 A.M	Morula	R	1	km	I/C	100
X.B	X1	SAO	A.M	7/7 A.M	Morula	R	2	A.Q	I/C	100
X.B	X1	RFP-355 HANI	A.M	7/7 A.M	Morula	L	2	A.D	Empty	0
X.B	X1	OB-865 RIK	A.M	7/7 A.M	Morula	R	1	IQBAL	I/C	100
X.B	X1	RF-123 BIL	A.M	7/7 A.M	Morula	R	2	IQBAL	I/C	100
X.B	X1	OB-447 BEAR	A.M	7/7 A.M	Morula	R	1	IQBAL	Empty	0
X.B	X1	37572 FRI	A.M	7/7 A.M	Morula	L	1	IQBAL	I/C	100
X.B	X1	OP-22 AAJ	A.M	7/7 A.M	Morula	R	2	IQBAL	Empty	0
X.B	X1	OB-594 ROBI	A.M	7/7 A.M	Morula	R	2	A.Q	I/C	100
X.B	X1	A-299 DUTY	A.M	7/7 A.M	Morula	L	2	A.Q	I/C	100
X.B	X1	A-316 JUG	A.B	7/7 A.M	Blastocyst	L	1	A.Q	I/C	0
X.B	X1	OB-100 RAJ	A.M	7/7 A.M	Morula	R	1	A.Q	Empty	0
X.B	X1	Z-165 REMA	A.M	7/7 A.M	Morula	R	1	km	I/C	100
X.B	x2	OPP-31 BILO	A.M	7/7 A.M	Morula	R	1	IQBAL	Empty	0
X.B	x2	OB-795 RAY	A.M	7/7 A.M	Morula	R	2	IQBAL	I/C	100
X.B	x2	OB-371 ZOI	A.M	7/7 A.M	Morula	L	1	IQBAL	I/C	100
X.B	x2	OPP-71 CARE	A.M	7/7 A.M	Morula	L	1	IQBAL	Empty	0
X.B	x2	OB-774 FIX	A.M	7/7 A.M	Morula	L	2	IQBAL	I/C	100
X.B	x2	OPP-163 FEW	A.M	7/7 A.M	Morula	L	2	km	I/C	100
X.B	x2	394 FRI	A.M	7/7 A.M	Morula	L	1	A.Q	Empty	0
X.B	x2	OB-881 MIL	A.M	7/7 A.M	Morula	L	1	A.Q	I/C	100
X.B	x2	KID XB	A.B	7/7 A.M	Blastocyst	R	2	A.Q	Empty	0
X.B	x2	962 HUT	A.M	7/7 A.M	Morula	R	2	A.Q	I/C	100
X.B	x2	800 KOK	A.M	7/7 A.M	Morula	R	1	A.Q	I/C	100
X.B	x2	OB-205 PAPI	A.M	7/7 A.M	Morula	R	1	A.Q	Empty	0
X.B	x2	OB-186 SOFI	A.M	7/7 A.M	Morula	L	1	A.Q	I/C	100
X.B	x2	OPP-78 COW	A.M	7/7 A.M	Morula	L	1	A.Q	Empty	0
X.B	x2	739 ROZI	A.M	7/7 A.M	Morula	L	1	A.Q	I/C	100
X.B	X3	OPP-164 FAM	A.M	7/7 A.M	Morula	L	1	A.Q	Empty	0
X.B	X3	OB-207 MALS	A.M	7/7 A.M	Morula	R	2	A.Q	I/C	100
X.B	X3	OPP-95 DON	A.M	7/7 A.M	Morula	L	1	km	Empty	0
X.B	X3	OB-40 NAF	A.M	7/7 A.M	Morula	R	2	A.Q	I/C	100
X.B	X3	OB-922 ALAM	A.M	7/7 A.M	Morula	L	2	A.Q	I/C	100
X.B	X3	OB-472 TAZ	A.M	7/7 A.M	Morula	L	2	A.Q	I/C	100
X.B	X3	OB-805 PAPI	A.M	7/7 A.M	Morula	R	1	A.Q	Empty	0
X.B	X3	ON-247 SAT	A.M	7/7 A.M	Morula	R	2	A.Q	I/C	100
X.B	X3	OB-821 FOOL	A.M	7/7 A.M	Morula	L	1	A.Q	I/C	100
X.B	X3	GA-428 RAL	A.M	7/7 A.M	Morula	L	2	Km	Empty	0
X.B	X3	OB-635 FIB	A.M	7/7 A.M	Morula	L	2	A.Q	I/C	100
X.B	X3	OB-895 NAS	A.M	7/7 A.M	Morula	R	1	A.Q	I/C	100
X.B	X3	ON-88 BASI	A.M	7/7 A.M	Morula	R	1	A.Q	I/C	100
X.B	X3	G-740 KIT	A.M	7/7 A.M	Morula	R	1	A.Q	I/C	100
X.B	X3	OB-819 NEO	A.M	7/7 A.M	Morula	R	2	A.Q	Empty	0
Fri	F1	OB-725 TAR	A.M	7/7 A.M	Morula	L	1	A.Q	I/C	100
Fri	F1	OB-442 LOS	A.M	7/7 A.M	Morula	L	2	A.Q	Empty	0
Fri	F1	OB-854 AAJ	A.M	7/7 A.M	Morula	L	2	A.Q	I/C	100
Fri	F1	OB-871 SAJ	A.M	7/7 A.M	Morula	R	2	A.Q	Empty	0
Fri	F1	OB-775 SAB	A.M	7/7 A.M	Morula	L	1	A.Q	Empty	0
Fri	F1	OB-840 SAB	A.B	7/7 P.M	Blastocyst	L	2	A.Q	Empty	0
Fri	F1	OB-813 KIO	A.M	7/7 A.M	Morula	R	1	A.Q	I/C	100
Fri	F1	G-843 NAIN	A.M	7/7 A.M	Morula	R	1	A.Q	Empty	0
Fri	F1	OB-826 ROP	A.M	7/7 A.M	Morula	L	2	A.Q	I/C	100
Fri	F1	OB-343 CIB	A.M	7/7 A.M	Morula	L	1	A.Q	Empty	0
Fri	F1	OB-815 MIO	A.M	7/7 A.M	Morula	R	2	A.Q	I/C	100
Fri	F1	OB-819 NIO	A.M	7/7 A.M	Morula	L	2	A.Q	I/C	100
Fri	F1	OB--875 DOL	A.B	7/7 P.M	Blastocyst	L	1	A.Q	I/C	0
Fri	F1	OB-656 MIS	A.M	7/7 A.M	Morula	R	1	A.Q	Empty	0
Fri	F1	OB-442 LOS	A.M	7/7 A.M	Morula	R	2	A.Q	I/C	100
Fri	F2	OB-860 JAK	A.M	7/7 A.M	Morula	R	1	A.Q	I/C	100
Fri	F2	P-857 ATI	A.M	7/7 A.M	Morula	L	1	A.Q	Empty	0
Fri	F2	Z-996 DORA	A.M	7/7 A.M	Morula	L	1	A.Q	I/C	100
Fri	F2	OB-7772 LAKE	A.M	7/7 A.M	Morula	L	2	A.Q	Empty	0
Fri	F2	OB-804 NOP	A.M	7/7 A.M	Morula	R	3	km	I/C	100
Fri	F2	OB-826 ROP	A.M	7/7 A.M	Morula	R	2	A.Q	Empty	0
Fri	F2	G-929 ZAT	A.M	7/7 A.M	Morula	R	2	A.Q	Empty	0
Fri	F2	ON-278 COL	A.M	7/7 A.M	Morula	L	2	A.Q	I/C	100
Fri	F2	OB-920 COP	A.M	7/7 A.M	Morula	R	3	A.Q	I/C	100
Fri	F2	OB-835 PEO	A.M	7/7 A.M	Morula	R	1	A.Q	I/C	100
Fri	F2	OB-703 KIB	A.M	7/7 A.M	Morula	R	2	km	Empty	0
Fri	F2	OB-811 SEE	A.M	7/7 A.M	Morula	L	3	A.Q	I/C	100
Fri	F2	OB-857 SOP	A.M	7/7 A.M	Morula	L	1	A.Q	Empty	0
Fri	F2	P-117 MUI	A.B	7/7 P.M	Blastocyst	L	2	A.Q	I/C	0
Fri	F2	OB-938 ROZ	A.B	7/7 A.M	Blastocyst	L	1	A.Q	I/C	0
Fri	F3	OB-895 NAF	A.M	7/7 A.M	Morula	R	2	A.Q	Empty	0
Fri	F3	OB-864 MIO	A.M	7/7 A.M	Morula	R	2	A.Q	I/C	100
Fri	F3	OB-592 PIGO	A.M	7/7 A.M	Morula	R	1	A.Q	Empty	0
Fri	F3	OB-855 LINE	A.M	7/7 A.M	Morula	R	1	km	I/C	100
Fri	F3	J-563 GATI	A.M	7/7 A.M	Morula	R	2	Km	Empty	0
Fri	F3	OB-767 RANI	A.M	7/7 A.M	Morula	R	1	Km	I/C	100
Fri	F3	ON-108 RAN	A.M	7/7 A.M	Morula	L	1	IQBAL	Empty	0
Fri	F3	OB-824 PANI	A.M	7/7 A.M	Morula	L	2	A.Q	I/C	100
Fri	F3	OB-19 DAW	A.M	7/7 A.M	Morula	R	2	Km	I/C	100
Fri	F3	ON-261 EIL	A.M	7/7 A.M	Morula	R	1	km	Empty	0
Fri	F3	OB-759 AKO	A.M	7/7 A.M	Morula	R	1	km	I/C	100
Fri	F3	OB-635 FIB	A.M	7/7 A.M	Morula	R	1	IQBAL	Empty	0
Fri	F3	OB-760 NAG	A.M	7/7 A.M	Morula	R	2	IQBAL	I/C	100
Fri	F3	OB-808 KOKI	A.M	7/7 A.M	Morula	R	1	A.Q	I/C	100
Fri	F3	OB-834 SOB	A.M	7/7 A.M	Morula	L	1	km	I/C	100
