# Supplementary material for: GnRH or estradiol benzoate combination with CIDR improves in-vivo embryo production in bovines (Bos indicus and Bos taurus) under subtropics
Source: PeerJ. 2021 Sep 16;9:e12077. doi: 10.7717/peerj.12077 (PMC8450005; doi:10.7717/peerj.12077)
Supplement: Supplemental Information 3 — Protocol: (Superovulation protocol), TSR (Total structure recovered), FSR (Fertilized structures recovered), TE (Transferable Embryos), DG (Degenerated Embryos), UFO (Unfertilized embryos), Follicles (Super-estrus follicle), Heat (Days to come into heat after embryo collection), Breed (1 = HF, 2 = XB), Wave (New Follicular wave) [file peerj-09-12077-s003.xlsx]

## Sheet: new
Protocol	TSR	FSR	TE	DG	UFO	Follices	Ovulations	Heat	Breed	Breed	Ovulation rate	Wave	Gp		UFO %age	FSR %age	DG %age
1	6	6	3	3	0	8	6	8	FRI	1	75	12	1F	1	0	100	50
1	11	11	10	1	0	10	9	8	FRI	1	90	12	1F	1	0	100	9.09091
1	10	7	1	6	3	12	9	10	FRI	1	75	11	1F	1	30	70	60
1	2	2	2	0	0	12	4	24	FRI	1	33.3333	11	1F	1	0	100	0
1	16	16	10	6	0	18	13	27	FRI	1	72.2222	10	1F	1	0	100	37.5
1	20	18	4	14	2	16	12	10	FRI	1	75	11	1F	1	10	90	70
1	24	24	4	20	0	23	13	16	FRI	1	56.5217	8	1F	1	0	100	83.3333
1	5	5	5	0	0	11	10	7	FRI	1	90.9091	12	1F	1	0	100	0
1	5	4	4	0	1	17	11	26	FRI	1	64.7059	11	1F	1	20	80	0
1	3	3	1	2	0	7	3	7	FRI	1	42.8571	11	1F	1	0	100	66.6667
1	5	5	0	5	0	8	5	10	FRI	1	62.5	12	1F	1	0	100	100
1	15	15	10	5	0	16	13	12	FRI	1	81.25	12	1F	1	0	100	33.3333
1	3	3	2	1	0	7	3	10	fri	1	42.8571	8	1F	1	0	100	33.3333
1	31	30	21	8	1	29	27	3	XB	2	93.1034	10	1X	2	3.22581	96.7742	25.8065
1	5	5	4	1	0	10	5	27	X.B	2	50	11	1X	2	0	100	20
1	7	7	7	0	0	9	7	35	X.B	2	77.7778	11	1X	2	0	100	0
1	7	7	4	3	0	17	11	10	XB	2	64.7059	11	1X	2	0	100	42.8571
1	32	30	22	8	2	29	23	12	xb	2	79.3103	11	1X	2	6.25	93.75	25
2	11	11	8	3	0	8	8	13	FRI	1	100	12	2F	3	0	100	27.2727
2	6	6	4	2	0	8	4	9	FRI	1	50	12	2F	3	0	100	33.3333
2	16	16	13	3	0	18	15	10	FRI	1	83.3333	10	2F	3	0	100	18.75
2	2	2	0	2	0	12	7	12	FRI	1	58.3333	12	2F	3	0	100	100
2	5	5	2	3	0	15	12	4	FRI	1	80	12	2F	3	0	100	60
2	8	8	3	5	0	6	6	6	FRI	1	100	10	2F	3	0	100	62.5
2	4	4	2	2	0	11	10	11	FRI	1	90.9091	10	2F	3	0	100	50
2	7	7	7	0	0	10	6	25	FRI	1	60	10	2F	3	0	100	0
2	22	18	8	10	4	21	17	18	54145	1	80.9524	12	2F	3	18.1818	81.8182	45.4545
2	8	8	6	2	0	17	14	17	X.B	2	82.3529	10	2X	4	0	100	25
2	14	11	7	4	3	15	13	10	XB	2	86.6667	10	2X	4	21.4286	78.5714	28.5714
2	22	21	17	4	1	21	17	13	XB	2	80.9524	10	2X	4	4.54545	95.4545	18.1818
2	13	11	8	3	2	17	11	15	XB	2	64.7059	11	2X	4	15.3846	84.6154	23.0769
2	6	6	6	0	0	8	6	29	XB	2	75	10	2X	4	0	100	0
2	18	18	12	6	0	19	14	19	XB	2	73.6842	11	2X	4	0	100	33.3333
3	1	1	1	0	0	5	3	19	P/F	1	60	10	3F	5	0	100	0
3	2	2	2	0	0	7	0	31	P/F	1	0	10	3F	5	0	100	0
3	6	5	5	0	1	10	3	7	P/F	1	30	11	3F	5	16.6667	83.3333	0
3	8	6	6	0	2	11	8	7	P/F	1	72.7273	11	3F	5	25	75	0
3	18	18	16	2	0	19	11	31	P/F	1	57.8947	11	3F	5	0	100	11.1111
3	5	5	2	3	0	9	7	12	P/F	1	77.7778	10	3F	5	0	100	60
3	5	3	1	2	2	8	5	70	P/F	1	62.5	10	3F	5	40	60	40
3	1	1	1	0	0	5	5	6	P/F	1	100	10	3F	5	0	100	0
3	0	0	0	0	0	5	4	16	P/F	1	80	11	3F	5
3	15	15	7	8	0	9	0	22	P/F	1	0	11	3F	5	0	100	53.3333
3	6	5	2	3	1	10	8	27	P/F	1	80	10	3F	5	16.6667	83.3333	50
3	9	0	0	0	9	10	8	18	P/F	1	80	9	3F	5	100	0	0
3	5	3	2	1	2	6	4	19	P/F	1	66.6667	10	3F	5	40	60	20
3	2	1	1	0	1	8	6	12	P/F	1	75	10	3F	5	50	50	0
3	6	5	1	4	1	9	8	9	P/F	1	88.8889	10	3F	5	16.6667	83.3333	66.6667
3	6	6	6	0	0	9	6	17	P/F	1	66.6667	11	3F	5	0	100	0
3	2	1	0	1	1	6	4	42	P/F	1	66.6667	9	3F	5	50	50	50
3	0	0	0	0	0	1	0	17	P/F	1	0	8	3F	5
3	1	0	0	0	1	5	4	42	P/F	1	80	9	3F	5	100	0	0
3	1	0	0	0	1	2	1	18	P/F	1	50	9	3F	5	100	0	0
3	6	3	1	2	3	9	5	13	XB	2	55.5556	11	3X	6	50	50	33.3333
3	2	2	2	0	0	4	2	19	XB	2	50	10	3X	6	0	100	0
3	0	0	0	0	0	3	0	21	XB	2	0	10	3X	6
3	0	0	0	0	0	3	0	22	XB	2	0	10	3X	6
3	2	0	0	0	2	7	4	19	XB	2	57.1429	9	3X	6	100	0	0
3	10	8	8	0	2	11	8	22	XB	2	72.7273	11	3X	6	20	80	0
3	13	11	10	1	2	13	10	25	XB	2	76.9231	11	3X	6	15.3846	84.6154	7.69231
3	2	2	0	2	0	7	5	10	XB	2	71.4286	10	3X	6	0	100	100
3	13	13	9	4	0	14	12	35	XB	2	85.7143	11	3X	6	0	100	30.7692
3	4	2	0	2	2	9	6	46	XB	2	66.6667	8	3X	6	50	50	50
3	0	0	0	0	0	2	0	8	XB	2	0	9	3X	6
3	4	0	0	0	4	14	11	43	XB	2	78.5714	10	3X	6	100	0	0
3	6	6	6	0	0	13	11	47	XB	2	84.6154	11	3X	6	0	100	0
3	5	4	0	4	1	6	4	12	XB	2	66.6667	10	3X	6	20	80	80
3	3	2	0	2	1	8	6	16	XB	2	75	9	3X	6	33.3333	66.6667	66.6667
3	2	1	0	1	1	9	8	23	XB	2	88.8889	9	3X	6	50	50	50
3	4	1	0	1	3	10	4	23	XB	2	40	10	3X	6	75	25	25

## Sheet: %age
Protocol	Hormone	TSR	FSR	TE	DG	UFO	Follices	Ovulations	Heat	Breed	Breed	Ovulation rate	Wave	Gp		UFO %age	FSR %age	DG %age	UFO %age
1	2	6	6	3	3	0	8	6	8	FRI	1	75	12	1F	1	0	100	50	0
1	2	11	11	10	1	0	10	9	8	FRI	1	90	12	1F	1	0	100	9.09091	0
1	2	10	7	1	6	3	12	9	10	FRI	1	75	11	1F	1	30	70	60	30
1	2	2	2	2	0	0	12	4	24	FRI	1	33.3333	11	1F	1	0	100	0	0
1	2	16	16	10	6	0	18	13	27	FRI	1	72.2222	10	1F	1	0	100	37.5	0
1	2	20	18	4	14	2	16	12	10	FRI	1	75	11	1F	1	10	90	70	10
1	2	24	24	4	20	0	23	13	16	FRI	1	56.5217	8	1F	1	0	100	83.3333	0
1	1	5	5	5	0	0	11	10	7	FRI	1	90.9091	12	1F	1	0	100	0	0
1	2	5	4	4	0	1	17	11	26	FRI	1	64.7059	11	1F	1	20	80	0	20
1	1	3	3	1	2	0	7	3	7	FRI	1	42.8571	11	1F	1	0	100	66.6667	0
1	1	5	5	0	5	0	8	5	10	FRI	1	62.5	12	1F	1	0	100	100	0
1	2	15	15	10	5	0	16	13	12	FRI	1	81.25	12	1F	1	0	100	33.3333	0
1	2	3	3	2	1	0	7	3	10	fri	1	42.8571	8	1F	1	0	100	33.3333	0
1	2	31	30	21	8	1	29	27	3	XB	2	93.1034	10	1X	2	3.22581	96.7742	25.8065	3.22581
1	1	5	5	4	1	0	10	5	27	X.B	2	50	11	1X	2	0	100	20	0
1	2	7	7	7	0	0	9	7	35	X.B	2	77.7778	11	1X	2	0	100	0	0
1	1	7	7	4	3	0	17	11	10	XB	2	64.7059	11	1X	2	0	100	42.8571	0
1	2	32	30	22	8	2	29	23	12	xb	2	79.3103	11	1X	2	6.25	93.75	25	6.25
2	2	11	11	8	3	0	8	8	13	FRI	1	100	12	2F	3	0	100	27.2727	0
2	2	6	6	4	2	0	8	4	9	FRI	1	50	12	2F	3	0	100	33.3333	0
2	2	16	16	13	3	0	18	15	10	FRI	1	83.3333	10	2F	3	0	100	18.75	0
2	2	2	2	0	2	0	12	7	12	FRI	1	58.3333	12	2F	3	0	100	100	0
2	2	5	5	2	3	0	15	12	4	FRI	1	80	12	2F	3	0	100	60	0
2	2	8	8	3	5	0	6	6	6	FRI	1	100	10	2F	3	0	100	62.5	0
2	1	4	4	2	2	0	11	10	11	FRI	1	90.9091	10	2F	3	0	100	50	0
2	1	7	7	7	0	0	10	6	25	FRI	1	60	10	2F	3	0	100	0	0
2	1	22	18	8	10	4	21	17	18	54145	1	80.9524	12	2F	3	18.1818	81.8182	45.4545	18.1818
2	2	8	8	6	2	0	17	14	17	X.B	2	82.3529	10	2X	4	0	100	25	0
2	2	14	11	7	4	3	15	13	10	XB	2	86.6667	10	2X	4	21.4286	78.5714	28.5714	21.4286
2	2	22	21	17	4	1	21	17	13	XB	2	80.9524	10	2X	4	4.54545	95.4545	18.1818	4.54545
2	2	13	11	8	3	2	17	11	15	XB	2	64.7059	11	2X	4	15.3846	84.6154	23.0769	15.3846
2	2	6	6	6	0	0	8	6	29	XB	2	75	10	2X	4	0	100	0	0
2	2	18	18	12	6	0	19	14	19	XB	2	73.6842	11	2X	4	0	100	33.3333	0
3	1	1	1	1	0	0	5	3	19	P/F	1	60	10	3F	5	0	100	0	0
3	1	2	2	2	0	0	7	0	31	P/F	1	0	10	3F	5	0	100	0	0
3	2	6	5	5	0	1	10	3	7	P/F	1	30	11	3F	5	16.6667	83.3333	0	16.6667
3	2	8	6	6	0	2	11	8	7	P/F	1	72.7273	11	3F	5	25	75	0	25
3	2	18	18	16	2	0	19	11	31	P/F	1	57.8947	11	3F	5	0	100	11.1111	0
3	2	5	5	2	3	0	9	7	12	P/F	1	77.7778	10	3F	5	0	100	60	0
3	1	5	3	1	2	2	8	5	70	P/F	1	62.5	10	3F	5	40	60	40	40
3	2	1	1	1	0	0	5	5	6	P/F	1	100	10	3F	5	0	100	0	0
3	1	0	0	0	0	0	5	4	16	P/F	1	80	11	3F	5	0	0	0	0
3	1	15	15	7	8	0	9	0	22	P/F	1	0	11	3F	5	0	100	53.3333	16.6667
3	1	6	5	2	3	1	10	8	27	P/F	1	80	10	3F	5	16.6667	83.3333	50	100
3	1	9	0	0	0	9	10	8	18	P/F	1	80	9	3F	5	100	0	0	40
3	1	5	3	2	1	2	6	4	19	P/F	1	66.6667	10	3F	5	40	60	20	50
3	1	2	1	1	0	1	8	6	12	P/F	1	75	10	3F	5	50	50	0	16.6667
3	1	6	5	1	4	1	9	8	9	P/F	1	88.8889	10	3F	5	16.6667	83.3333	66.6667	0
3	1	6	6	6	0	0	9	6	17	P/F	1	66.6667	11	3F	5	0	100	0	50
3	1	2	1	0	1	1	6	4	42	P/F	1	66.6667	9	3F	5	50	50	50	100
3	1	0	0	0	0	0	1	0	17	P/F	1	0	8	3F	5	0	0	0	100
3	1	1	0	0	0	1	5	4	42	P/F	1	80	9	3F	5	100	0	0	50
3	1	1	0	0	0	1	2	1	18	P/F	1	50	9	3F	5	100	0	0	0
3	2	6	3	1	2	3	9	5	13	XB	2	55.5556	11	3X	6	50	50	33.3333	100
3	2	2	2	2	0	0	4	2	19	XB	2	50	10	3X	6	0	100	0	20
3	2	0	0	0	0	0	3	0	21	XB	2	0	10	3X	6	0	0	0	15.3846
3	2	0	0	0	0	0	3	0	22	XB	2	0	10	3X	6	0	0	0	0
3	2	2	0	0	0	2	7	4	19	XB	2	57.1429	9	3X	6	100	0	0	0
3	2	10	8	8	0	2	11	8	22	XB	2	72.7273	11	3X	6	20	80	0	50
3	2	13	11	10	1	2	13	10	25	XB	2	76.9231	11	3X	6	15.3846	84.6154	7.69231	100
3	1	2	2	0	2	0	7	5	10	XB	2	71.4286	10	3X	6	0	100	100	0
3	1	13	13	9	4	0	14	12	35	XB	2	85.7143	11	3X	6	0	100	30.7692	20
3	1	4	2	0	2	2	9	6	46	XB	2	66.6667	8	3X	6	50	50	50	33.3333
3	2	0	0	0	0	0	2	0	8	XB	2	0	9	3X	6	0	0	0	50
3	2	4	0	0	0	4	14	11	43	XB	2	78.5714	10	3X	6	100	0	0	75
3	2	6	6	6	0	0	13	11	47	XB	2	84.6154	11	3X	6	0	100	0
3	1	5	4	0	4	1	6	4	12	XB	2	66.6667	10	3X	6	20	80	80
3	1	3	2	0	2	1	8	6	16	XB	2	75	9	3X	6	33.3333	66.6667	66.6667
3	1	2	1	0	1	1	9	8	23	XB	2	88.8889	9	3X	6	50	50	50
3	2	4	1	0	1	3	10	4	23	XB	2	40	10	3X	6	75	25	25
